# Supplementary material for: Genome-wide identification and characterization of heat shock protein family 70 provides insight into its divergent functions on immune response and development of Paralichthys olivaceus
Source: PeerJ. 2019 Nov 11;7:e7781. doi: 10.7717/peerj.7781 (PMC6855204; doi:10.7717/peerj.7781)
Supplement: Table S1 [file peerj-07-7781-s001.xlsx]

## Sheet: Sheet1
Table S1 The transcriptome of Paralichthys olivaceus during the developmental stage.
Sample_name	Sample_accession	Accession_id	Description
flounder F_ovum_1	CNS0045970	CNX0033261	RNA-seq of flounder:ovum female
flounder F_ovum_2	CNS0045956	CNX0033262	RNA-seq of flounder:ovum female
flounder M_2P_sperm_1	CNS0045963	CNX0033260	RNA-seq of flounder:sperm male
flounder M_2P_sperm_2	CNS0045971	CNX0033263	RNA-seq of flounder:sperm male
flounder 2P_4cell_1	CNS0045955	CNX0033251	RNA-seq of flounder:embryo
flounder 2P_4cell_2	CNS0045958	CNX0033252	RNA-seq of flounder:embryo
flounder 2P_32cell_1	CNS0045960	CNX0033275	RNA-seq of flounder:embryo
flounder 2P_32cell_2	CNS0045977	CNX0033274	RNA-seq of flounder:embryo
flounder 2P_128cell_1	CNS0045978	CNX0033273	RNA-seq of flounder:embryo
flounder 2P_128cell_2	CNS0045943	CNX0033255	RNA-seq of flounder:embryo
flounder 2P_high_blastula_1	CNS0045983	CNX0033239	RNA-seq of flounder:embryo
flounder 2P_high_blastula_2	CNS0045957	CNX0033240	RNA-seq of flounder:embryo
flounder 2P_low_blastula_1	CNS0045975	CNX0033234	RNA-seq of flounder:embryo
flounder 2P_low_blastula_2	CNS0045951	CNX0033235	RNA-seq of flounder:embryo
flounder 2P_early_gastrula_1	CNS0045954	CNX0033259	RNA-seq of flounder:embryo
flounder 2P_early_gastrula_2	CNS0045950	CNX0033256	RNA-seq of flounder:embryo
flounder 2P_late_gastrula_1	CNS0045985	CNX0033236	RNA-seq of flounder:embryo
flounder 2P_late_gastrula_2	CNS0045980	CNX0033238	RNA-seq of flounder:embryo
flounder 2P_myomere_1	CNS0045974	CNX0033264	RNA-seq of flounder:embryo
flounder 2P_myomere_2	CNS0045964	CNX0033265	RNA-seq of flounder:embryo
flounder 2P_heart_beat_1	CNS0045952	CNX0033237	RNA-seq of flounder:embryo
flounder 2P_heart_beat_2	CNS0045941	CNX0033249	RNA-seq of flounder:embryo
flounder 2P_hatch_1	CNS0045981	CNX0033271	RNA-seq of flounder:embryo
flounder 2P_hatch_2	CNS0045948	CNX0033270	RNA-seq of flounder:embryo
