# Supplementary material for: Genome-wide identification and characterization of heat shock protein family 70 provides insight into its divergent functions on immune response and development of Paralichthys olivaceus
Source: PeerJ. 2019 Nov 11;7:e7781. doi: 10.7717/peerj.7781 (PMC6855204; doi:10.7717/peerj.7781)
Supplement: Table S3 [file peerj-07-7781-s003.xls]

## Sheet: Sheet1
Table S3 Summary of statistics for detecting selection using Branch site model
Clade	Model	np	Ln L	Estimates of parameters					Model compared	LRT P-value	Positively selective sites
hspa4b	Model A	17	-9646.100393	Site class	0	1	2a	2b	Model A vs.Model A null	1.000000000	12 S 0.543,99 A 0.591,122 M 0.561,291 L 0.555,313 N 0.535,340 L 0.573,347 Y 0.587,387 I 0.541,392 V 0.563,490 L 0.582,521 L 0.584,543 P 0.553,632 G 0.535,757 T 0.567,764 K 0.534 12 S 0.543,99 A 0.591,122 M 0.561,291 L 0.555,313 N 0.535,340 L 0.573,347 Y 0.587,387 I 0.541,392 V 0.563,490 L 0.582,521 L 0.584,543 P 0.553,632 G 0.535,757 T 0.567,764 K 0.534 12 S 0.543,99 A 0.591,122 M 0.561,291 L 0.5…
				f	0.88594	0.08776	0.02393	0.00237
				ω0	0.04084	1.00000	0.04084	1.00000
				ω1	0.04084	1.00000	1.00000	1.00000
	Model A null	16	-9646.100393	1
hspa4l	Model A	17	-10291.495339	Site class	0	1	2a	2b	Model A vs.Model A null	0.042347778	149 M 0.544,235 C 0.956*,450 A 0.792
				f	0.90754	0.08846	0.00364	0.00036
				ω0	0.06052	1.00000	0.06052	1.00000
				ω1	0.06052	1.00000	39.45873	39.45873
	Model A null	16	-10293.555964	1
hspa5	Model A	17	-5357.651627	Site class	0	1	2a	2b	Model A vs.Model A null	1.000000000
				f	0.94643	0.04168	0.01139	0.00050
				ω0	0.00787	1.00000	0.00787	1.00000
				ω1	0.00787	1.00000	1.00000	1.00000
	Model A null	16	-5357.651627	1
hspa9	Model A	17	-8324.810228	Site class	0	1	2a	2b	Model A vs.Model A null	0.017221744	13 S 0.520,581 Q 0.701,582 T 0.991**,587 T 0.971*
				f	0.96539	0.03092	0.00358	0.00011
				ω0	0.05704	1.00000	0.05704	1.00000
				ω1	0.05704	1.00000	950.88508	950.88508
	Model A null	16	-8327.647045	1
hspa13	Model A	17	-5516.833241	Site class	0	1	2a	2b	Model A vs.Model A null	0.017928440	58 L 0.896,327 H 0.968*
				f	0.92732	0.06609	0.00615	0.00044
				ω0	0.05033	1.00000	0.05033	1.00000
				ω1	0.05033	1.00000	33.41184	33.41184
	Model A null	16	-5519.634805	1
hspa14	Model A	15	-5485.887008	Site class	0	1	2a	2b	Model A vs.Model A null	0.995931589
				f	0.89904	0.10096	0.00000	0.00000
				ω0	0.07882	1.00000	0.07882	1.00000
				ω1	0.07882	1.00000	1.00000	1.00000
	Model A null	14	-5485.887021	1
hyou1	Model A	15	-10514.405505	Site class	0	1	2a	2b	Model A vs.Model A null	0.045039550	114 T 0.672,175 G 0.511,651 A 0.910,673 T 0.943,817 T 0.773
				f	0.86557	0.12553	0.00778	0.00113
				ω0	0.04360	1.00000	0.04360	1.00000
				ω1	0.04360	1.00000	8.78988	8.78988
	Model A null	14	-10516.414084	1
NP:number of estimated parameters;
LnL: log likelihodd score
LRT P-value < 0.5 indicates the positive selective gene
Positively selective site > 0.95 indicates positive selection site (significance level: *,0.05; **,0.01).
